# Supplementary material for: Effects of Defective Unloading and Recycling of PCNA Revealed by the Analysis of ELG1 Mutants
Source: Int J Mol Sci. 2023 Jan 13;24(2):1568. doi: 10.3390/ijms24021568 (PMC9863317; doi:10.3390/ijms24021568)
Supplement: Supplementary file 1 [file ijms-24-01568-s001.zip]

Archive with 1 entries (1 files):
- ijms-2111516-supplementary.pdf
